# Supplementary material for: Sex-specific differences in trimethylamine N-oxide (TMAO) concentrations before and after cardiac rehabilitation in acute myocardial infarction patients
Source: EXCLI J. 2022 Jan 3;21:1–10. doi: 10.17179/excli2021-4366 (PMC8822301; doi:10.17179/excli2021-4366)
Supplement: Supplementary data [file EXCLI-21-1-s-001.xlsx]

## Sheet: raw data
gender	age (years)	TMAO baseline (µmol/L)	TMAO rehabilitation 1 (µmol/L)	TMAO rehabilitation 2 (µmol/L)	type of rehabilitation (1 = outpatient; 2 = inpatient)	interval before rehabilitation (weeks)	type of myocardfial infarction (NSTEMI = 1; STEMI anterior = 2 ; STEMI posterior = 3)	troponin T (1 = abnormal level of troponin T)	PCI number of affected vessels	TIMI flow before PCI	TIMI flow after PCI	multivessel PCI (1 = yes; 2 = no)	Killip class	AMI related resuscitation (1 = yes; 2 = no)	cardiogenic shock (1 = yes; 2 = no)	BMI	known coronary artery disease (1 = yes; 2 = no)	peripheral arterial oclusive disease (1 = yes; 2 = no)	IDDM (1 = yes; 2 = no)	NIDDM (1 = yes; 2 = no)	nicotine abuse (1 = yes; 2 = no)	arterial hypertension (1 = yes; 2 = no)	hyperlipidemia (1 = yes; 2 = no)	history of myocardial infarction (1 = yes; 2 = no)	GFR/renal function
male	45	3.38	2.34	2.83	1	7	1	1	1	1	3	2	1	2	2	30.6689	2	2	2	2	1	1	2	2	105.72
male	76	4.62	3.64	2.2	1	3	2	1	3	1	3	2	1	2	2	23.6713	2	2	2	2	2	1	2	2	71.56
female	56	3.02	7.41	1.83	1	3	2	1	2	1	3	2	1	2	2	30.8444	2	2	2	2	1	2	1	2	61.43
female	66	22.3	16.6	7.61	1	3	2	1	1	2	3	2	1	2	2	22.4766	2	2	2	2	2	1	1	2	79.26
male	62	1.25	2.64	1.68	2	12	2	1	3	1	3	1	1	2	2		2	2	2	2	2	1	1	2	54.11
male	37	3.15	4.79	1.2	1	5	1	1	1	2	3	2	1	2	2	31.7451	2	2	2	2	1	1	2	2	85.18
male	56	3.01	2.84	3.55	1	28	1	1	1	1	3	2	1	2	2	34.22	2	2	2	2	1	1	1	2	71.14
male	56	1.49	4.59	6.19	1	6	1	1	1	1	3	1	1	2	2	27.1178	2	2	2	2	2	1	1	2	90.09
male	84	3.82	5.3	3.9	2	16	1	1	3	2	3	2	1	2	2	24.2215	2	2	2	2	2	1	1	2	62.57
male	48	2.22	3.8	1.4	2	8	1	1	1	1	3	1	1	2	2	35.9375	1	2	2	1	1	1	2	1	101.85
male	82	2.84	6.4	8.4	2	5	2	1	1	1	2	2	2	2	2	27.4648	2	2	2	2	2	1	1	2	68.27
male	57	2.13	1.82	2.17	1	3	2	1	2	1	3	1	1	2	2	35.0868	2	2	2	2	2	1	1	2	93.11
male	66	7.51	4.94	2.63	1	3	2	1	3	1	3	2	1	2	2	26.4721	2	2	2	2	2	1	2	2	91.18
male	50	3.47	9.1	4.2	2	8	2	1	3	1	3	2	1	1	2	28.0497	1	1	2	1	2	1	1	1	86.12
male	54	2.15	3.13	2.41	1	3	2	1	1	1	3	2	1	2	2	23.04	2	2	2	2	1	2	2	2	97.82
male	48	2.88	5.43	4.82	1	3	2	1	2	1	3	2	3	2	2	32.0988	2	2	2	1	2	1	2	2	72.34
male	83	5.97	10.9	6.8	2	7	2	1	3		3	2		2	2	23.6614	2	2	2	1	2	1	1	2	65.32
male	48	7.64	3.9	4.4	2	6	2	1	1	1	3	2	1	2	2	22.694	2	2	2	2	1	2	1	2	121.82
male	62	1.47	3.5	1.9	2	4	2	1	3	1	3	2	1	2	2	25.7812	2	2	2	2	2	1	1	2	91.12
male	72	2.94	2.3	3.6	2	5	1	1	2	2	3	1	1	2	2	29.0657	2	2	2	2	2	1	1	2	95.47
male	62	4.12	2.5	2.4	2	3	2	1	2	1	3	2	1	2	2	28.7356	2	2	2	2	2	2	2	2	94.35
male	75	1.75	3.3	5.3	2	3	2	1	1	1	3	2	1	2	2	26.8274	2	2	2	2	2	1	1	2	54.6
female	59	3.75	2.5	2.7	2	7	2	1	1	1	3	2	1	2	2	27.0051	2	2	2	2	1	1	1	2	96.56
male	51	1.55	3	3.2	2	3	1	1	2	3	3	2	1	2	2	34.22	2	2	2	1	1	1	1	2	101.24
male	48	3.77	1.7	1.6	2	2	2	1	3	1	3	2	1	2	2	25.8264	2	2	2	2	1	1	2	2	105.64
male	46	0.68	3.1	2.3	2	5	1	1	2	1	1		1	2	2	30.1194	2	2	2	2	1	1	1	2	111.07
male	57	2.86	4.6	5	1	8	1	1	2	1	3	1	1	2	2	24.4857	2	2	2	2	2	1	1	2	87.19
male	65	4.43	3.95	3.55	1	3	2	1	2	2	3	2	1	2	2	27.4598	2	2	2	2	2	1	1	2	61.69
male	46	1.87	2.28	2.36	1	8	3	1	1	1	3	2	1	2	2	25.1808	2	2	2	2	2	1	1	2	89.46
male	51	4.2	8.3	2.4	2	3	2	1	2	1	3	2	1	2	2	28.7821	2	2	2	2	1	1	1	2	103.57
male	45	1.92	2.38	3.99	1	3	2	1	2	1	3	2	1	2	2	28.075	2	2	2	2	1	2	1	2	113.3
male	53	1.6	2.64	4.43	2	2	2	1	3	1	3	2	1	2	2	33.2085	2	2	2	2	1	1	1	2	99.18
male	56	1.29	3.06	3.28	1	2	2	1	3	1	3	2	1	2	2	29.0123	2	2	2	2	1	1	2	2	104.39
female	66	11	5.1	5.4	2	4	1	1	1	2	3	2	1	2	2	24.469	2	2	2	1	1	1	1	2	71.81
male	67	2.59	1.4	8	2	4	1	1	1	2	3	2	1	2	2	27.7778	2	2	2	2	2	2	2	2	88.2
female	48	7.43	3.1	1.9	2	4	1	1	1	1	3	2	1	2	2	28.125	2	2	2	2	1	1	2	2	102.79
male	75	2.31	3	6.2	2	6	2	1	3	1	2	2	1	2	2	26.5118	2	2	2	2	2	1	2	2	43.18
female	44	1.76	6.3	3.1	2	5	1	1	3	1	2	1	3	2	2	36.0519	1	2	2	2	1	2	1	2	75.46
male	57	2.59	2.3	3	2	3	2	1	1	1	3	2	1	2	2	25.7959	2	2	2	2	2	1	2	2	90.64
male	48	7.72	4.21	3.14	1	2	2	1	2	1	3	2	3	2	2	27.3982	2	2	2	2	1	1	1	2	92.52
male	31	2.01	2.02	2.73	2	4	2	1	1				1	2	2	23.3887	2	2	2	2	2	2	2	2	79.12
male	79	4.6	6.15	3.9	1	6	2	1	1	1	1	2	1	2	2	27.5482	2	2	2	2	2	1	2	2	66.36
male	70	1.71	4.47	2.16	1	4	2	1	3	1	3	1	1	2	2	28.4005	1	2	2	2	2	1	1	2	50.54
female	49	4.85	1.99	1.74	1	9	2	1	1	1	3	2	1	1	2	24.7676	2	2	2	2	1	2	1	2	91.54
male	55	1.43	2.22	2.76	1	4	2	1	2	2	3	2	1	2	2	27.3982	2	1	2	2	1	1	2	2	74.76
female	64	2.39	3.98	5.26	1	6	1	1	2	3	3	1	1	2	2	25.8166	2	2	2	1	1	1	2	2	73.58
male	60	2.22	1.9	3	2	13	2	1	2	1	3	2	1	2	2	25.8546	2	2	2	2	1	2	2	2	65.94
female	51	1.93	4.5	4.6	2	5	2	1	2	1	3	2	2	2	2	32.4074	2	2	2	2	1	1	2	2	93.8
male	67	5.52	2.78	13.6	1	4	2	1	2		3	2		2	2	28.6501		2	2	2	1	1	1		88.3
female	58	2.52	3.85	4.12	1	2	1		2		3	1		2	2		1	2	2	2	2	1	1		82.49
male	49	2.45	11.9	5.51	1	3	1	1	2	1	3	2	3	2	2	23.5102	1	2	2	2	2	1	1	2	51.85
female	73	4.33	7.1	4.5	2	4	1	1	3	1	3	2	1	2	2	23.8751	2	2	2	2	2	1	2	2	49.9
male	55	2.7	4.31	5.54	1	6	1	1	2		3	2	2	2	2	26.7036	1	2	2	2	2	1	1	2	93.99
male	48	2.88	2.18	2.34	1	3	2	1	2	1	3	2	1	2	2	24.0741	2	2	2	2	2	1	2	2	109.1
male	70	1.34	1.4	10.2	2	16	1		3		3			2	2	32.9507	1	2	2	2	2	1	1	2	88.1
male	39	1.67	3.76	5.45	2	3	1	1	1	1	2	2	1	2	2	23.6713	1	2	2	2	1	1	1	1	110.21
Legend:
AMI, acute myocardial infarction
BMI, body mass index
GFR, glomerular filtration rate
IDDM, insulin-dependent diabetes mellitus
NIDDM, non-insulin-dependent diabetes
NSTEMI, non-ST segment elevation myocardial infarction
PCI, percutaneous coronary intervention
STEMI, ST-Segment Elevation Myocardial Infarction
TIMI flow, thrombolysis in myocardial infarction flow
TMAO, trimethylamine-N-oxide
